# Supplementary material for: Neural representation of abstract task structure during generalization
Source: eLife. 2021 Mar 17;10:e63226. doi: 10.7554/eLife.63226 (PMC8016482; doi:10.7554/eLife.63226)
Supplement: Table 1—source data 1. [file elife-63226-table1-data1.zip]

Archive with 1 entries (1 files):
- Table_1_Source_Data.csv
